# Supplementary material for: Loss of ZNF677 Expression Is an Independent Predictor for Distant Metastasis in Middle Eastern Papillary Thyroid Carcinoma Patients
Source: Int J Mol Sci. 2021 Jul 22;22(15):7833. doi: 10.3390/ijms22157833 (PMC8346014; doi:10.3390/ijms22157833)
Supplement: Supplementary file 1 [file ijms-22-07833-s001.zip]

Archive with 1 entries (1 files):
- ijms-1230316-supplementary.pdf
